# Supplementary material for: Modality-specific attractor dynamics in dyadic entrainment
Source: Sci Rep. 2021 Sep 15;11:18355. doi: 10.1038/s41598-021-96054-8 (PMC8443558; doi:10.1038/s41598-021-96054-8)
Supplement: Supplementary file 3 — Supplementary Information 2. [file 41598_2021_96054_MOESM3_ESM.xlsx]

## Sheet: Sheet1
Dyad	Modality	Coupling	1	2	3	4	5	6	7	8	9	10	11	12	13	14	15	16	17	18	19	20	21	22	23	24	25	26	27	28	29	30	31	32	33	34	35	36	37	38	39	40	41	42	43	44	45	46	47
1	Visual	Coupled	111.6	110.375	134.438	133	127.062	122.562	143.75	144.75	141.125	143.375	164.5	176.938	157.562	160.188	180.25	184.875	181.25	168.5	160	162.562	149.25	151	143.062	139.938	128.75	112.062	118.438	110.438	91.6875	101.938	110.062	114	89.0625	98.0625	121.438	103.938	86.9375	106.875	114.125	104.312	85.4375	91.9375	96.75	103.75	99.9375	76.75	72.1875
2	Visual	Coupled	221	197.188	250.375	250.375	226.438	225.5	238.75	250.938	262.438	291.875	275.688	234.562	190.688	217.688	218.562	206.438	214.812	216.562	203.5	194.938	175.312	167.188	184.125	211	202.312	200.062	207.25	204.438	187.5	145.25	170.062	155.438	146.125	176.938	168.062	120.625	108.188	98.125	105.125	114.875	127.125	156.375	151.438	134.5	158.062	175.5	182.438
3	Visual	Coupled	213.933	224.438	245.5	228.312	193.75	190.25	208	224.625	233.375	225.25	227.625	222.75	203.625	200.25	202	208.5	180	179.625	200.625	195.312	194.875	195.438	169.375	184	162.625	148.75	154.062	129.312	99.375	91.6875	105.812	100.188	113.125	106.938	103.812	102.062	116.688	113.312	104.25	88.625	82.875	97.75	97.875	101.5	122.438	120.188	129.312
4	Visual	Coupled	210.2	207.5	240	233.875	227.75	224.75	226.188	203.812	193	203.188	226.25	215.812	209	204.938	210.062	208.188	193.75	188	194.312	186.688	167.75	163.062	168.375	157.812	155.812	154.875	157.25	134.812	139.812	136.688	137.25	142.25	138.312	121.75	101	103.688	98.0625	80.8125	80.625	84.8125	96.8125	93.6875	90.4375	102.938	81.25	90.5	110.625
5	Visual	Coupled	231	209.062	236.562	249.125	257.438	261.375	240.562	233.375	265.688	282.375	264.5	245.562	252.5	244.312	252.938	266.75	251.5	225.375	234.875	211.75	211.5	175.375	164.875	199.188	224.188	199.125	204.5	224.125	219.812	197.125	159.688	145.312	134.875	134.688	141.438	107.625	85.3125	74.5	88.125	97.5625	53.75	38.8125	46.0625	43.375	64	105.312	93.1875
6	Visual	Coupled	110.267	140.125	178.688	173.25	155.125	141.188	124.812	123.312	142.5	143.188	142.562	137.062	162.625	135.938	123.688	122.062	128.875	116.562	109.562	101	99.6875	107.75	91.75	84.375	91.125	81.5	67.5625	72.1875	91	80.375	52.125	52.25	69.75	60.125	82.8125	58.375	70	57	51.6875	58	53.5625	68.0625	64.1875	70.5	67.6875	72.4375	99.25
7	Visual	Coupled	183.933	176.875	229	222	178.25	174.062	204.25	254.125	281.375	284.188	261.875	230.75	198.938	224	249.125	235.375	208.75	187.688	166	165	201.5	193	152.812	153.312	139.938	134.938	146.188	181.625	193.375	152.812	118.125	141.125	185	185.938	189.688	224.375	266.812	254.938	240.375	233.938	230.062	233.75	241.188	300.312	298.562	263.125	258.938
8	Visual	Coupled	223.333	209.188	212.438	212.938	217.562	217.688	227.875	207.438	211.375	238.125	241.062	225.25	196.625	213.938	226.75	244.625	247.625	243.25	228.188	219.875	207.688	208.812	212.688	208.562	185.188	188.625	184.688	171.812	148.312	159.25	165.188	157.688	152.188	185.875	182.125	159.688	129.875	113.062	113.875	122.938	107.938	89.25	102.5	120.375	139.812	144.625	145.938
9	Visual	Coupled	190.267	177.625	187.625	194.562	193.875	202.25	206.125	185.688	176.5	183.188	201.5	199.188	197.312	163.125	170.438	198.75	182.5	183.75	186.75	174.875	164.438	168	184.25	186.062	173.188	168.375	161.562	176.562	147.125	137.5	137.5	123.125	113.875	125.438	156	143.812	124.5	147.562	150.188	148.812	132.125	133	130.5	133.812	118.812	110.625	112.375
10	Visual	Coupled	152.867	152.75	164.062	173.938	186.562	178.75	171.75	184.375	195.812	183.312	155.812	145.062	133.188	142.062	147.312	139.75	143.438	155	158.812	162.062	167.562	159.062	169.688	168.625	151.562	165.188	146.5	133.188	138.125	143.438	131.875	123.125	107.688	128.562	141.5	123.062	99.5	83.125	78.9375	89.1875	126.188	138.062	126.375	161.875	148.812	142.562	155.875
11	Visual	Coupled	185.267	175.938	192.438	178.875	173.5	175.062	164.375	167.875	172.312	160.25	149	153.25	148.812	149.188	130.938	121.625	123	110.938	120.062	122	112.562	105.375	96.3125	98.1875	90.125	86.0625	88.75	89.4375	85.5	83.4375	83.1875	84.4375	86.5625	85	86.875	78.6875	75.875	81.75	92.8125	96.6875	105.312	91	96.4375	107.875	97.6875	80.5625	79.5625
12	Visual	Coupled	232.133	237.875	272.688	274.812	274.125	289.688	290.125	291.75	298.688	288.688	292.438	294.938	290.688	285.688	281.5	277.312	249	236.25	254.188	243.625	250.125	236.5	212.688	218.375	221.812	241.062	234.75	245.25	208.438	164.688	169.312	185.438	149.25	116.875	89.5	69.25	51.625	42.8125	52.25	62.8125	67.1875	101.5	126.625	145.688	168.312	198.188	217.25
13	Visual	Coupled	161.067	161.125	182.188	198.688	224.438	234.812	216.938	207.812	182.312	165.25	170.125	149.188	185.062	187.625	170.812	157.125	142.562	129.562	158.5	165.188	147.562	153.562	153.75	124.938	120.25	104.938	116.438	125.25	141.812	138.375	131.125	121.875	94	83.625	102.312	112.375	110.875	115.438	114.312	93.125	115.688	126.5	110.938	115.938	127.375	129.875	141.125
14	Visual	Coupled	172	182.938	155.562	159.812	171.688	185.875	198.875	171.625	149.438	134.5	118.062	148.5	153.125	176.438	180.812	188.125	180.625	172.125	195.188	191.375	182.25	178.625	189.562	186.875	189.625	206.25	207.688	202.375	200.25	225.062	197.5	184.25	168.625	155.375	163.312	179.938	169.25	149.75	156.5	122.125	129.188	156.438	158.312	159.312	176.625	185.438	183.312
1	Visual	Uncoupled	122.867	114.375	124.062	125.125	124.75	133.188	128.75	130.812	128	117.812	121.688	133.938	128	125.438	118.625	118.312	109.938	116.062	122.875	105.75	103.375	91.0625	95.8125	85.25	79.6875	88.25	98.125	102.562	98.625	88.5625	88	96.5625	105.062	108.188	103.625	111.938	111.188	101.562	108.812	111.188	118.312	104.688	103.25	106.875	99	93.25	91.3125
2	Visual	Uncoupled	127.867	128.625	130.25	126.375	129.688	136.75	133.25	133.312	136.938	134.625	133.75	130.25	135.75	122.688	127.562	137.875	140.5	144.062	138.75	126.25	130.312	127.312	125.188	112.438	115.125	106.812	100.5	102.375	105.938	106.562	106.312	110.938	112.562	110.125	112.812	110.812	102	94.8125	100.188	112.562	119.688	116.562	119.438	138.188	131.438	125.938	120.5
3	Visual	Uncoupled	87.8	88.8125	114.562	128.625	133.875	123.438	129.938	129.625	121.688	123.812	121.562	121.5	130.875	135.562	139.25	137.5	129.625	125.625	122.438	128.562	115.938	105.875	93.0625	92.25	90.4375	80	71.0625	81.875	95.1875	93.4375	92.8125	87.5625	95.25	99.5625	95.5625	107.125	116.938	115.25	112.25	105.125	107.5	108.875	111.312	123.312	119.25	129.688	115.688
4	Visual	Uncoupled	103.533	112.5	119.125	118.25	116.438	117.875	111.812	114.125	117.938	104.25	99	99.625	95.25	97.125	98.5625	103.188	102.688	99	99.5625	102.688	102.438	98.75	103.5	107.812	104.312	112.625	117.375	119.25	123.375	123.375	126	135.75	140	141.562	142.562	138.125	135.062	134.75	134.562	123.5	102.688	105	106.562	100.875	92.75	91.4375	90.8125
5	Visual	Uncoupled	82	91.125	121.125	111.25	96.625	112.25	125.438	133.562	133.625	119.375	117.5	118.938	120.812	121.375	134.938	130.188	127.188	116.375	109.375	107.375	102.688	101.562	97.3125	86.25	88.6875	83.9375	81.0625	82.4375	85.8125	85.1875	85.375	88.125	94.3125	92.8125	98.5625	100.5	99.375	110.75	120.938	119.062	124.75	116.188	128.938	119.312	109.562	116	112.562
6	Visual	Uncoupled	93.4667	86.5625	97.75	107.688	105.875	114.438	115.875	101.562	113.062	117.625	114.625	123	122.438	115.312	107.625	118.5	109.938	101.5	114.438	119.875	117.812	102.125	95.1875	84.9375	84.1875	90.9375	112.25	110.625	93.875	105.062	119.75	132.938	125.625	108.5	104.25	103.938	110.812	122.938	131.562	128.438	119.188	126.375	140.188	138.125	127.188	109.312	133.125
7	Visual	Uncoupled	104.067	92.4375	115.75	117.75	91.5	109.25	106.875	111.812	123.188	108.875	92	84.125	90	102.375	94.25	85.0625	89.9375	107.625	97.625	86.25	81.9375	77.5	80.75	81.1875	84.1875	89.75	105.125	96.0625	72.8125	70	75.5625	93.375	86.1875	95	107.5	100.625	93.375	101.188	100.188	115.938	117.938	119.562	104.625	112.062	120.875	128.438	117.375
8	Visual	Uncoupled	120.333	119.625	131.938	134.312	117.125	113.438	122.5	126.062	100.062	89.1875	85.8125	78.875	67.3125	76.0625	86.3125	94.9375	94.0625	80.875	77.9375	74	89	120.562	127.188	124.688	123.125	135.438	134	128.938	121.25	127.312	137.688	139.875	123.188	119.312	126.938	124.25	100.25	97.5	114.312	128	121.188	99.3125	80.8125	99	115.188	124.188	136.812
9	Visual	Uncoupled	88.3333	106.875	117.688	97.125	88.625	88.6875	88.9375	92.1875	100.062	102.25	100.062	93.8125	90.0625	94.25	89.375	82.9375	75.3125	74.625	84.1875	94.875	96.375	98.6875	79.1875	88.9375	106.312	106.938	106.125	118.312	122.938	117.375	108.812	72.75	85.9375	88.6875	80.5	97.5	103.188	104.5	101.438	94.6875	91.0625	95.75	102.375	93.0625	103.688	109.625	96.875
10	Visual	Uncoupled	100.067	104.688	120.562	120.375	118.938	103.938	105	108.875	117.312	119.75	122.312	132.688	129.625	130.375	129.75	119.562	106.188	110.625	107.312	110.688	121.625	122.25	117.125	113.562	128.562	115.812	111.25	109.75	95.6875	94.25	88.1875	99.8125	111.312	101.25	102.875	103.188	115.938	117.188	109.375	100.812	110.812	122.438	114.312	105.375	97.6875	93.0625	106.5
11	Visual	Uncoupled	93.1333	88	105.625	107.562	108.25	108.375	108.5	99.3125	98.75	103.25	123.188	120.062	118.938	123	120.938	112.938	113.375	113.938	103.938	97.625	112.312	118.812	110.125	109.562	126.312	128	126.875	133.875	130.438	142.375	139.5	136.938	132.375	139.125	145.312	141.438	146.25	138.688	149.125	138.5	131.938	120.188	123.375	122.25	114.625	110.812	102.688
12	Visual	Uncoupled	114.333	104.312	107.5	109.938	118.688	120.375	104.5	113.625	126	135.438	145	147.938	161.438	171.75	169.125	156.812	159.312	161.625	152.875	154.438	145.625	167.875	168.062	161.125	163	165.188	162.812	152.625	149.812	151	159.938	167	161.25	159.812	153.625	143.312	133.562	127.375	126.25	104	107.875	116.688	120.562	126.188	128.375	139.125	130.062
13	Visual	Uncoupled	99	93.4375	110.438	112.125	106.688	107.562	119.938	117.062	113.125	120.062	116.125	114.688	113.562	126.562	122	119.312	124.562	131.062	120.438	112.312	105.125	117.75	121.062	120.062	114.625	114.438	102.625	105.812	127.812	125.188	122.812	116.25	127.75	126.625	136.75	127.375	116.875	122.938	123.312	121.812	124.688	120.125	119.062	119	125.438	115.688	120.125
14	Visual	Uncoupled	88.1333	86.75	91.9375	85.375	86.0625	83.375	80.4375	90.9375	81.4375	80.0625	90.1875	82.625	74.25	81.625	72.9375	72.9375	81.875	111.125	114.438	115.438	104.688	113.5	110.75	113.25	105.5	93.375	92	98.1875	102	96.4375	89.6875	100.5	111.062	108.125	94.9375	96.5	90.625	90.1875	94.9375	91.875	102.438	101.875	98.75	99.1875	104.188	101.375	99.3125
1	Auditory	Coupled	92.0667	86.25	84.9375	109.375	112.938	91.75	103	109.062	105.75	90	101.562	85.125	74.4375	84.0625	91.4375	124.188	116.688	96.875	100.375	91.875	83	78.6875	80.5625	95.3125	107.938	109.812	110.875	110.188	108.25	119.688	136.375	127.688	113.25	103.375	94.25	92.625	108.125	117.688	123.062	133.688	139.25	136.062	111.375	104.938	110.812	127.25	107.562
2	Auditory	Coupled	101.6	90.375	97.75	133	146.812	159.625	157	143.25	146.375	155.812	133.125	128.25	123.062	127.938	144.562	130.062	116.375	119.062	129	132.938	157	142.75	157.25	164.75	155.625	152.625	155.312	158.188	123.312	136.25	129.75	125.125	115.875	106.75	103.812	106.875	141.062	161.438	140.625	113.5	120.312	136.438	115.688	106.5	134.625	140.375	152.812
3	Auditory	Coupled	74.2	59.1875	60.875	56.375	60.5625	58.375	56.625	63.9375	61.125	59	55	71.625	69.875	67.8125	56.5	67.6875	56.5625	48	42.9375	46.375	49.5	65.6875	71.9375	70.25	68.375	71	69.3125	51.4375	56.3125	63.9375	66.625	65.4375	70.0625	77.6875	65.125	71	63.6875	67.25	73.3125	52.9375	56.9375	60.375	63.3125	65.5625	75.125	76.9375	74
4	Auditory	Coupled	286.6	260.75	270.75	315.938	349.562	369.625	372.25	361	355.438	323.625	299.812	321.125	370.375	357.25	336.938	344.438	333.75	321.938	304.312	284.938	318.375	346.188	353.562	318.938	267.688	288.562	316.125	316.938	311.188	332.938	352.25	360.062	344.188	321.312	336.625	329.312	338.312	316.062	308.625	315.25	298.75	300.875	308.312	289.375	324.125	370.688	347.5
5	Auditory	Coupled	131.6	137.812	147.062	177.312	151.688	155.188	202.875	215.562	203.625	174.625	170.062	200.938	219.438	207.25	203.875	192.75	159.875	131.312	134.688	160.062	153.312	135.125	155.438	169.938	162.5	175.312	166.375	150.438	136.062	155.125	172.688	185.875	207	199	197.625	209.875	217.25	216.812	199.75	189.438	170.312	161.625	168.25	188.375	230.125	206.688	182.062
6	Auditory	Coupled	42.0667	48.4375	61.4375	77	72.125	72.125	72.125	62.5	55.5	58.375	70.0625	71.375	65.1875	65.0625	63.9375	50.4375	50.8125	85.125	81.9375	73.6875	82.5	79	50.9375	70.0625	78.875	62.375	83.5	63.125	62.875	75.3125	74.75	82.5	83.3125	82.375	84.625	86.25	85.9375	81.8125	70.625	74.0625	77.1875	76.4375	64.875	66.6875	61.875	54.625	60.0625
7	Auditory	Coupled	67.8667	67.4375	70.3125	63.5625	49.625	48.6875	59.9375	59.5	67.625	58.625	59.9375	61.0625	70.1875	70.3125	73.8125	69.0625	66.75	68.875	67.375	67.25	63.25	67.6875	55.625	55.125	58.5	60.75	47.5625	50.6875	57.9375	65.9375	57.0625	56.5	54.625	59.8125	56.6875	66.9375	72.625	66.9375	65.875	59.9375	47.75	48.9375	62.3125	58.6875	48.5	46.1875	51.25
8	Auditory	Coupled	144.4	135.875	146	152.938	154.188	119.375	126.875	140.562	144.938	183.25	199.25	200.688	199.875	184.125	162.312	147.5	127.125	150.438	170.5	138.25	136.875	142.625	154.812	175.75	187.812	166.438	193.062	193	177.625	165.625	141.5	148.562	162.188	150.312	169.5	179.188	197.062	195.75	174.688	188.938	189.875	173.438	186.938	198	184.188	221.875	246.125
9	Auditory	Coupled	92.4	102.125	93.375	79.375	70.625	80.625	96	81.9375	90.4375	92.875	95.875	108.75	113.688	113.75	106.688	94.875	75.5	93.4375	94.9375	98.4375	121.25	136	140.75	139.875	123.5	116.938	96.8125	88.9375	114.438	97.5	91.25	98.0625	100.562	121.75	141.438	138	123.562	130.688	111.938	111	108.938	115.812	112.562	111.75	112.688	128.188	135.312
10	Auditory	Coupled	52.6	53.5	54.3125	47.8125	47.25	40.6875	45.5625	48.1875	44.6875	40.75	46.375	51.6875	51.6875	58.0625	66.3125	68.5	62.375	54.0625	61.8125	61.4375	52.9375	75.875	81	63.75	50.125	67.875	61.6875	60.625	73.3125	69.5625	73	74.4375	69.8125	74.75	88.875	88.0625	79.0625	77.0625	88.8125	89.4375	79.5	79.875	76.0625	70.5625	70.6875	75.375	63.6875
11	Auditory	Coupled	125.6	112.688	133.75	144.688	135	167.75	192	191.5	177.75	204.25	203	209	198.5	194.25	175.25	159.125	148.375	171.938	165.562	145.688	154.25	147.75	115.312	95	103.125	111.125	97.0625	115.25	122.562	109.375	106.875	91.8125	89.625	87.3125	85.1875	119.875	120.562	127.688	119.75	97.6875	116.75	124.438	108.188	138.688	151.75	174.688	160.562
12	Auditory	Coupled	349.2	356.125	419.312	418.812	365.312	363.562	392.562	393.688	425.312	417.688	386.438	373.625	387.5	381.875	382.688	392.125	394.062	426.25	422.75	410.312	365.125	360.188	360.188	359.438	383.812	395.875	388.5	373.438	369.75	420.125	429.938	417.625	383.5	340	355.938	362.688	378.5	360.062	352.312	388.75	441.25	454.375	450.562	416.188	422.875	426.5	401.875
13	Auditory	Coupled	94.8667	80	68.25	75.3125	91.8125	96.75	118.125	133.438	140.5	126	103.875	92.4375	102.812	105.25	98.0625	98.5	114.188	114.25	108.875	113.812	110.312	107.125	107.812	101.125	86.6875	82.4375	75.1875	58.5	76.375	96.8125	92.9375	90.9375	85.125	89.125	90.6875	85.625	100.188	104.5	116.062	109.375	111.688	85.3125	59.6875	67.0625	61.4375	79.6875	100.75
14	Auditory	Coupled	107.133	90.8125	80.3125	89.25	114.375	111.938	123.188	117.75	129.938	138.188	141.438	135.625	128.062	138.5	146.938	145.562	133.312	113	122.625	132.875	122.125	136.375	138.062	124.188	106.562	100.188	79.5625	90	100	105.688	119.188	131.062	129.5	135.062	124	115.875	133.562	133.812	126.625	127.312	123.062	113.875	118.625	116.375	113.75	94.75	96.6875
1	Auditory	Uncoupled	81.8667	66.625	88	126.375	128.625	133.125	113.938	104.812	101.25	123.625	124.125	117.438	115.625	117.625	134.562	127.812	115.5	101.25	106.625	128.375	144.25	124.125	113.688	125.312	125.688	117.125	117.438	114.375	125	130.562	111.125	90.9375	86.0625	92.375	104.812	120.125	132.625	132.5	137.125	138.5	132.75	122.625	115.5	73.25	84.4375	99.5	94.4375
2	Auditory	Uncoupled	58.7333	62.875	98.75	138.688	136.312	129.75	134.188	129.125	127.312	136.25	135.75	146.312	137.938	131.688	138.438	138.438	112.188	122.75	115.688	134.625	137.375	106.375	106.625	116.312	113.938	112.562	108.25	117.625	136.562	145.5	138.312	145.562	152	150.875	148.062	146.375	139	144	128.125	111.25	113.938	120.312	128.438	134.5	134.375	124.875	116.438
3	Auditory	Uncoupled	34.4667	36.1875	36	33.6875	43.8125	38.6875	44.8125	44.5	49.625	50.625	45.1875	42.6875	47.625	52.9375	50.1875	47.75	50.625	45.8125	47.3125	46.4375	46.875	42.5	40.6875	55.5625	53.5625	57.0625	40.875	47.6875	44.4375	50.8125	47.3125	45.625	48.5625	50.1875	50.875	47.125	52.75	49.5	46.4375	49.5	56.125	51.1875	52.375	50.125	48.25	37.3125	43.0625
4	Auditory	Uncoupled	123.333	146.812	133.5	122.438	112.375	134.188	140.062	160.5	168.062	176.812	160.375	162	172.375	174.625	174.625	164.188	166.688	144.812	120.688	119	132.375	127.5	132.812	137.375	128.188	130.312	117.812	119.375	137.688	149.375	158.812	171.938	169.25	163.562	164	163.125	169.312	169.438	160.562	170.188	164	165.688	170.5	176.75	152.375	136.812	132.625
5	Auditory	Uncoupled	141.533	157.5	158.812	161.938	158.5	166.375	156.75	168.312	172.125	165.812	162.875	161.062	167.312	180.062	198.875	186.438	179.188	189.688	174.75	164.938	161.188	127.938	125.188	115.25	112	95.4375	95.25	89.375	90.875	95.875	105.875	117.938	121.25	121	117.312	120.125	146.375	160.375	160.625	169.125	185.438	184.188	191.125	185.438	173.5	179.625	170.188
6	Auditory	Uncoupled	66.2	86.5625	97.6875	126.625	124.812	116.812	98.25	102.375	86.625	94.125	114.812	118.375	103.875	109.312	144.688	126.5	120.75	132.938	151.062	157.812	133.062	117.75	85.1875	79.75	96.8125	95.5	111.5	99.5625	99.1875	128.688	112.125	125.312	123.125	110.5	92.5625	89.4375	99.125	108.188	101.062	106.312	136.812	138.312	117.812	104.062	97.75	88.8125	104.875
7	Auditory	Uncoupled	54.3333	53.0625	55.9375	63.5625	62.375	66.5625	62.1875	62.125	68.6875	67.3125	63.1875	64.9375	66.4375	65.125	66	68.25	69.375	66.6875	65.8125	65.125	68.8125	69.1875	65.375	70.25	64.625	69.3125	68.3125	65.0625	61.9375	58.375	64.1875	64	51.8125	51.1875	56.4375	59.4375	61.125	60.25	60.375	48.75	50.75	58.4375	61.3125	56.6875	56.375	65.625	53.75
8	Auditory	Uncoupled	69	61.8125	52.5	81.4375	95.6875	80.75	82.3125	85.3125	79.6875	76.375	97.4375	102.875	102.562	106.062	119.688	139.375	132.188	106	98.5	120.688	139.125	139.375	136.812	138.125	137.688	151.25	157.125	159.875	153.062	143.25	130.25	122.375	116.188	113.062	115.25	115.375	125.688	141.562	139.812	122.125	110.5	108.188	106	106.875	112.938	125.812	135.875
9	Auditory	Uncoupled	101.733	73.875	74.5	69.0625	67.5	83.75	82.4375	71.875	85.4375	87.625	99.6875	88.0625	77	83.375	76.8125	84.875	95.875	92.5	95.0625	93.375	97.25	78.375	68.8125	84.5	90.25	95.375	93.8125	100.5	94.5	89	88.8125	75.875	100.75	86.3125	104.688	106.5	108.188	130.812	131.938	105.938	87.9375	88.75	77.5	74.5625	99.0625	113	103.312
10	Auditory	Uncoupled	44.2667	41.3125	42.875	43.875	38.125	40.3125	40.375	42.75	42.875	44.5	46.6875	49.4375	43.9375	48.8125	42.875	42.9375	41.875	47.0625	38.0625	45.375	47.75	50.25	47.5	47.0625	46.125	47.625	41.25	38.0625	44.5625	47.125	56.3125	55.5	46.9375	45.5	52	44.375	46.3125	38.6875	44.3125	46.4375	40.625	48.75	46.3125	50	53.875	50.6875	51.3125
11	Auditory	Uncoupled	96.9333	103.062	95.5625	110.375	110.625	100.812	123.875	137.188	122.188	128.062	120.562	94.1875	93.5625	100.125	94.75	101.625	112.562	115.5	118.125	123	119.812	111.625	98.9375	109.938	112.375	89.75	100	97.25	102.875	98	91.375	89.125	103.938	94.9375	96.375	91.125	87.5625	67.0625	68.4375	73.25	84.9375	104.5	89.875	90.875	93.3125	99.4375	85.1875
12	Auditory	Uncoupled	88.9333	81.6875	89.3125	96.375	102.25	99.125	99	97.125	106.812	98.875	114.75	126.875	119.75	107.125	91.5625	102.375	125.562	112.938	95.8125	87.625	87.1875	87.25	86.625	96.1875	106.625	120.75	123.062	131.25	121.562	122.875	108.812	115	116.062	109.312	116.438	115.875	107.062	104.562	121.188	128.25	123.125	127.75	113	106.875	97.0625	101.75	111.812
13	Auditory	Uncoupled	66.1333	67.6875	66.375	77.375	84.5625	92	84.375	80.3125	63.0625	64.5	85.5	90.625	78.5625	83	77.625	74	86.9375	108.125	110.5	111.062	110.188	93.25	87	96.5	79.5	77.375	89.0625	79.875	60	73.5625	78.625	79.4375	85.3125	86.1875	79.25	87	89.6875	92.9375	83.0625	70.5625	79.125	76.1875	85.4375	97.875	100.438	89.0625	92.1875
14	Auditory	Uncoupled	106.467	100.438	101.188	125.25	110.75	132.938	150.25	153.312	149.062	139.312	131.562	137.375	151.062	138.125	126.188	133.688	129.25	134.375	137.125	133.125	137.25	146.688	136.5	106	113.438	136.438	123.25	110.75	82.75	76.0625	98.3125	116.438	131.562	140.812	144.25	119.25	106.5	112.25	119.75	103.312	96.1875	97.3125	106.812	132.812	115.688	113.562	103.562
[truncated: 17 more columns]
