# Supplementary material for: Modality-specific attractor dynamics in dyadic entrainment
Source: Sci Rep. 2021 Sep 15;11:18355. doi: 10.1038/s41598-021-96054-8 (PMC8443558; doi:10.1038/s41598-021-96054-8)
Supplement: Supplementary file 4 — Supplementary Information 3. [file 41598_2021_96054_MOESM4_ESM.xlsx]

## Sheet: Sheet1
Age	Gender	Years of education	Years of musical practice	Weekly hours of musical practice (at peak)	Weekly hours of musical practice (today)	Know the partner from before the experiment	Spontaneous tempo (BPM)
22	F	19	12	5	2	No	83
29	M	22	0	0	0	No	91
26	F	18	3	6	0	No	106
35	F	NaN	0	0	0	No	143
34	M	9	0	0	0	Yes	114
22	F	16	0	0	0	No	126
24	M	19	6	6	0	No	75
25	M	17	0	0	0	No	137
31	M	17	0	0	0	No	171
22	F	4	6	2	0	No	91
30	F	18	0	0	0	No	147
29	F	21	0	0	0	No	138
27	F	18	8	7	0	No	110
29	F	22	4	4	0	No	100
28	F	5	0	0	0	No	61
33	M	8	2.5	2	0	No	94
40	F	30	0	0	0	No	118
25	F	17	2.5	4	0	No	166
30	M	9	18	6	2.5	Yes	123
30	F	18	0	0	0	No	162
34	M	18	0	0	0	No	107
23	M	17	19	25	12	No	56
31	M	19	0	0	0	No	158
24	F	5	8.5	6	0	No	191
27	F	9	12	7	0	No	97
48	F	16	NaN	4	0	No	108
30	F	20	0	0	0	No	91
26	F	18	3	2	0	No	143
