# Supplementary material for: Modality-specific attractor dynamics in dyadic entrainment
Source: Sci Rep. 2021 Sep 15;11:18355. doi: 10.1038/s41598-021-96054-8 (PMC8443558; doi:10.1038/s41598-021-96054-8)
Supplement: Supplementary file 5 — Supplementary Information 4. [file 41598_2021_96054_MOESM5_ESM.xlsx]

## Sheet: Sheet1
Dyad	Partner	Modality	Coupling	Drowziness	Difficulty	Beyond_exp	Infl_in	Infl_out	SoC	Cooperation	Competition	Frustration	Infl_visual	Infl_audio
1	1	Visual	Coupled	2	1	2	3	3	5	2	2	1	2	7
2	1	Visual	Coupled	2	2	2	4	4	6	3	1	1	3	6
3	1	Visual	Coupled	5	4	5	5	3	4	3	3	4	4	6
4	1	Visual	Coupled	1	1	1	1	4	7	7	1	1	1	7
5	1	Visual	Coupled	2	1	1	2	1	7	2	3	1	2	7
6	1	Visual	Coupled	1	2	2	1	2	7	2	1	1	1	7
7	1	Visual	Coupled	3	2	2	3	5	6	4	4	2	2	6
8	1	Visual	Coupled	1	5	7	7	7	7	7	1	1	7	6
9	1	Visual	Coupled	1	1	1	2	2	7	1	6	1	2	7
10	1	Visual	Coupled	5	4	3	5	5	4	6	1	3	5	6
11	1	Visual	Coupled	7	1	1	1	7	7	6	5	1	1	1
12	1	Visual	Coupled	5	3	2	2	3	6	2	1	1	2	6
13	1	Visual	Coupled	4	3	2	2	5	6	2	2	4	2	7
14	1	Visual	Coupled	1	3	2	5	5	5	1	1	2	6	7
1	2	Visual	Coupled	2	6	6	7	5	3	6	6	7	7	6
2	2	Visual	Coupled	3	6	5	4	4	6	4	3	4	6	3
3	2	Visual	Coupled	5	4	3	5	5	4	6	2	2	3	7
4	2	Visual	Coupled	1	1	1	3	4	6	2	2	1	3	6
5	2	Visual	Coupled	3	5	5	7	6	4	5	2	5	7	7
6	2	Visual	Coupled	4	1	1	1	1	7	1	5	1	1	7
7	2	Visual	Coupled	6	1	2	3	4	6	5	3	2	2	6
8	2	Visual	Coupled	2	2	2	3	6	6	5	2	2	3	6
9	2	Visual	Coupled	3	1	1	3	4	6	5	1	1	4	6
10	2	Visual	Coupled	4	6	3	6	7	5	6	5	4	6	7
11	2	Visual	Coupled	3	5	3	5	5	5	4	1	1	6	7
12	2	Visual	Coupled	4	1	1	2	4	7	1	1	1	2	7
13	2	Visual	Coupled	1	6	6	6	5	6	1	1	5	7	1
14	2	Visual	Coupled	3	1	1	2	2	6	3	1	1	3	7
1	1	Visual	Control	5	1	1	1	1	6	2	1	1	2	7
2	1	Visual	Control	2	2	2	2	3	6	2	1	1	2	6
3	1	Visual	Control	3	3	3	2	2	6	2	2	2	2	6
4	1	Visual	Control	1	1	1	1	1	7	1	1	1	1	7
5	1	Visual	Control	4	1	1	1	2	7	1	1	1	1	7
6	1	Visual	Control	1	1	1	1	1	7	1	1	1	1	7
7	1	Visual	Control	6	1	1	1	1	7	1	1	1	6	3
8	1	Visual	Control	1	2	1	1	1	7	1	1	1	5	7
9	1	Visual	Control	4	6	6	1	1	1	1	1	4	6	6
10	1	Visual	Control	6	2	3	3	4	5	5	1	2	5	4
11	1	Visual	Control	7	1	1	1	1	7	2	2	1	5	1
12	1	Visual	Control	6	2	2	1	1	6	1	1	1	3	7
13	1	Visual	Control	5	4	2	1	1	7	1	1	6	1	6
14	1	Visual	Control	2	2	1	1	1	7	1	1	1	4	7
1	2	Visual	Control	1	3	4	1	1	7	1	1	3	3	7
2	2	Visual	Control	3	2	2	1	1	7	1	1	3	5	5
3	2	Visual	Control	7	1	1	1	1	7	1	1	1	7	4
4	2	Visual	Control	3	2	1	1	2	7	1	1	2	2	7
5	2	Visual	Control	6	2	2	5	2	7	2	2	4	5	7
6	2	Visual	Control	4	1	1	1	1	7	1	5	1	1	7
7	2	Visual	Control	5	2	2	1	4	6	1	1	2	1	6
8	2	Visual	Control	6	2	3	2	2	6	3	2	2	6	6
9	2	Visual	Control	1	1	1	1	4	1	2	1	1	1	7
10	2	Visual	Control	4	3	3	5	2	6	6	4	4	1	7
11	2	Visual	Control	5	2	1	2	1	5	1	1	1	5	6
12	2	Visual	Control	5	1	1	1	1	7	1	1	1	7	7
13	2	Visual	Control	1	1	1	2	1	6	1	1	1	1	1
14	2	Visual	Control	6	1	1	1	1	7	1	1	1	2	7
1	1	Auditory	Coupled	2	7	7	1	1	2	2	1	4	5	5
2	1	Auditory	Coupled	3	4	3	5	5	4	5	3	2	5	5
3	1	Auditory	Coupled	6	6	6	7	6	3	2	2	4	6	6
4	1	Auditory	Coupled	1	2	2	1	1	6	1	1	2	7	6
5	1	Auditory	Coupled	2	2	2	2	2	7	2	1	1	7	2
6	1	Auditory	Coupled	3	7	6	3	5	5	2	2	6	5	2
7	1	Auditory	Coupled	5	4	7	6	4	5	3	6	5	4	5
8	1	Auditory	Coupled	2	5	4	6	6	5	7	1	1	7	7
9	1	Auditory	Coupled	1	6	6	6	6	1	1	6	1	4	5
10	1	Auditory	Coupled	3	5	5	6	7	4	4	2	5	2	6
11	1	Auditory	Coupled	5	7	7	7	7	1	7	4	4	6	7
12	1	Auditory	Coupled	7	6	6	6	4	4	3	3	1	3	6
13	1	Auditory	Coupled	3	5	3	7	5	3	6	2	2	4	5
14	1	Auditory	Coupled	2	6	4	7	7	4	1	2	5	7	7
1	2	Auditory	Coupled	1	7	7	1	1	5	1	1	6	6	7
2	2	Auditory	Coupled	4	7	7	6	6	4	6	1	4	5	7
3	2	Auditory	Coupled	1	7	7	7	7	1	6	6	7	7	7
4	2	Auditory	Coupled	1	4	4	5	5	5	2	2	5	6	5
5	2	Auditory	Coupled	2	7	7	6	3	4	3	6	6	5	6
6	2	Auditory	Coupled	4	3	2	5	4	5	2	2	1	5	4
7	2	Auditory	Coupled	5	5	5	4	4	6	4	2	4	6	4
8	2	Auditory	Coupled	5	7	6	6	6	4	5	3	5	7	5
9	2	Auditory	Coupled	3	4	3	5	4	4	5	1	3	4	5
10	2	Auditory	Coupled	4	5	4	7	7	5	6	5	5	6	6
11	2	Auditory	Coupled	3	6	5	3	5	2	2	1	5	6	5
12	2	Auditory	Coupled	1	4	4	4	1	6	3	1	2	7	3
13	2	Auditory	Coupled	1	6	5	6	5	5	1	1	5	6	5
14	2	Auditory	Coupled	1	6	2	7	5	2	2	4	1	3	6
1	1	Auditory	Control	4	5	4	3	1	6	2	1	3	7	3
2	1	Auditory	Control	2	3	2	1	2	6	1	1	2	6	1
3	1	Auditory	Control	5	5	6	1	1	4	1	1	5	7	5
4	1	Auditory	Control	1	1	1	1	1	7	1	1	1	7	1
5	1	Auditory	Control	5	3	3	1	1	6	1	1	2	7	2
6	1	Auditory	Control	3	7	7	2	1	4	1	1	6	4	7
7	1	Auditory	Control	5	1	2	1	1	6	1	1	2	7	6
8	1	Auditory	Control	1	5	6	1	4	7	1	1	4	7	7
9	1	Auditory	Control	4	2	2	1	1	1	1	1	1	7	1
10	1	Auditory	Control	5	5	5	6	3	5	3	2	6	4	3
11	1	Auditory	Control	6	6	7	1	1	4	1	1	1	7	7
12	1	Auditory	Control	5	3	3	1	1	5	1	1	2	6	7
13	1	Auditory	Control	5	7	7	1	1	2	1	1	4	6	6
14	1	Auditory	Control	4	5	5	7	7	4	1	3	3	6	6
1	2	Auditory	Control	1	4	4	1	1	6	1	1	4	7	4
2	2	Auditory	Control	5	7	6	1	1	5	1	2	5	6	6
3	2	Auditory	Control	1	6	7	1	1	6	1	1	6	6	6
4	2	Auditory	Control	2	2	2	1	1	7	1	1	1	7	6
5	2	Auditory	Control	2	3	3	1	1	7	1	1	3	7	6
6	2	Auditory	Control	4	2	1	1	1	6	1	1	1	5	2
7	2	Auditory	Control	7	2	4	1	4	7	1	1	2	6	1
8	2	Auditory	Control	4	4	6	5	5	4	2	2	5	7	6
9	2	Auditory	Control	2	3	1	1	4	5	1	2	5	4	6
10	2	Auditory	Control	5	7	7	5	4	5	2	4	5	6	5
11	2	Auditory	Control	3	6	6	1	1	3	1	2	5	6	5
12	2	Auditory	Control	1	3	2	1	1	7	1	1	1	7	7
13	2	Auditory	Control	1	2	1	1	1	7	1	1	1	5	5
14	2	Auditory	Control	1	3	1	1	1	6	1	1	1	2	7
